# Supplementary material for: Dog saliva – an important source of dog allergens
Source: Allergy. 2013 Mar 7;68(5):585–92. doi: 10.1111/all.12130 (PMC3652036; doi:10.1111/all.12130)
Supplement: Supplementary file 2 [file all0068-0585-SD2.txt]

Dog saliva – animportantsource of dog allergens 
N. Polovic1,2*, K. Wadén1*, J. Binnmyr1*, C. Hamsten1,3, R.Grönneberg4, C.Palmberg5, N. Milcic-
Matic6, T.Bergman5, H. Grönlund1,7& M. vanHage1 
1Department ofMedicineSolna, ClinicalImmunologyandAllergyUnit, Karolinska Institutet, 
Stockholm, Sweden, 2Department ofBiochemistry, FacultyofChemistry, UniversityofBelgrade, 
Belgrade, Serbia, 3Center for InflammatoryDiseases, Karolinska Institutet, Stockholm, Sweden, 
4Department ofMedicineSolna, RespiratoryMedicineUnit, Karolinska Institutet, Stockholm, 
Sweden, 5Department ofMedicalBiochemistryandBiophysics, Karolinska Institutet, Stockholm, 
Sweden, 6Department ofDermatology, FacultyofVeterinaryMedicine, UniversityofBelgrade, 
Belgrade, Serbia, 7Department ofClinicalNeuroscience, TherapeuticImmuneDesignUnit, 
Karolinska Institutet, Stockholm, Sweden 
* Theseauthors contributedequallytothis work. 
 
Correspondence:MariannevanHage, MD, PhD, Department ofMedicineSolna, Clinical
ImmunologyandAllergyUnit, Karolinska Institutet , Stockholm, Sweden, Phone:+46-8-517 75942, 
Fax:+46-8-33 5724, E-mail:marianne.van.hage@ki.se 
Supporting information
 
 
Methods 
 
SDS-PAGEand immunoblotting
Proteinconcentrationsweredetermined by theBCA™ proteinassay (Pierce, Rockford, IL, 
USA). SDS-PAGE ofindividual dog salivasamples, dog salivapool and dog dander extracts 
wereanalysed byimmunoblot under reducing conditions. Twelveµg ofproteinsper lanewereresolved by 12% PAGE and electroblotted to ImmobilonTM polyvinylidenedifluoride(PVDF) 
transfer membranes(Millipore, Billerica, MA, USA) following manufacturer’sinstruction.  
 
Atotal of250 µLserum from 13 dog allergicpatients, eachdiluted to 2.5kUA/l inphosphate-
buffered saline(PBS) containing 0.05% Tween20 and 0.2% BSA, pH 7.4(dilutionbuffer), 
wasadded to PVDFstrips, blocked 1 hinBlocking Buffer (PBS 0.5%Tween20 and 0.2% 
BSA, pH 7.4)and incubated overnight. Thereafter,rabbit anti-humanIgE (1:2000;kind gift 
from PhadiaAB) and subsequently alkalinephosphataseconjugated goat anti-rabbit IgG 
antibodies(1:1000;JacksonImmunoResearchLaboratories, West Grove, PA, USA) were
added and incubated for 2 hat room temperature,followed by additionofnitro blue
tetrazolium (NBT) and 5-bromo-4-chloro-3-indolyl phosphate(BCIP) substrates(BioRad 
Laboratories, Hercules, CA, USA). 
 
2D PAGE
Desalted dog salivapool or dog dander proteins(100 µg)wereloaded on7.7cm ZOOM
strips(pH 3–10) (Invitrogen, Carlsbad, CA, USA) for thefirst dimensionseparation, followed 
by separationinthesecond dimensionusing homogeneous12% SDS-PAGE and Coomassie
Brilliant Blue(CBB) staining or electroblotting. After electroblotting, themembraneswere
blocked asaboveand incubated overnight with9 ml ofthepool containing serum from 13 
dogallergicpatients(2.5kUA/l). Bound IgE wasdetected asdescribed above.  
 
 Protein identification by massspectrometry 
For proteinidentificationbytandem massspectrometry (MS/MS) sequencing oftryptic
peptides, proteinspotswerecut from the2D gel afterstaining withCBBand subjected to 
trypsinin-gel digestion. TheCBB-stained proteinspotsweredigested using aMassPREP 
roboticproteinhandling system (Waters, Milford, MA, USA). Briefly, washing wascarried 
out in50 mMammonium bicarbonatecontaining 50% acetonitrile. Theproteinwasreduced 
(dithiothreitol) and alkylated (iodoacetamide) followed by in-gel digestionwith0.3 µg 
Modified Trypsin (Promega, Madison, WI, USA) in50 mMammonium bicarbonatefor 5 hat 
40oC. Thetrypticpeptideswereextracted with1% formicacid/ 2% acetonitrile, followed by
extractionwith50% acetonitriletwice. Theacetonitrilewasevaporated and thepeptide 
extract concentratedto 5-10 µlunder astream ofnitrogen. 
 
MS/MS datawasacquired withaQTOFPremier API instrument (Waters) equipped withthe
standard Z-spray source. Samplewasintroduced viaananoAcquity liquid chromatography
system (Waters) and electrosprayed using aPicoTip emitter (SilicaTip, New Objective, 
Woburn, MA, USA). Samplesweredesalted for 1 minusing aWatersSymmetry C18 column
(5 µm particles;180 µm x2 cm) using 0.1% formicacid at 15 µl/min, followed byseparation
using aWatersBEH C18column (1.7 µm particles; 75 µm x15 cm) employing asolvent 
system of0.1% formic acid (solvent 1)and acetonitrile / 0.1%formicacid (solvent 2). The
peptideswereeluted withalinear gradient: 3-60% solvent 2for 30 minat 300 nl/min. The
capillary voltagewas2.3 kV,whilethevoltagesofthesampling cone and theextractioncone
were40 and 2.5 V, respectively. Thecollisionsgas wasargon. DDA(DataDependent 
Acquisition) wasemployed over amassrange300-2000 m/zwithascantimeof1 min. 
Peptidesofinterest weredetectedthroughautomated switching betweenMS and MS/MS. The collisionenergy in MS/MS wasautomatically varied between25 and 45 eV, depending onthe
massand chargestatesofthepeptides. Dataanalysiswasperformed using ProteinLynx
GlobalSERVER2.3 (PLGS 2.3, Waters)softwareand MassLynxpeptidesequencesoftware
4.0 (Waters). Thelockmass-referenceofGlu fibrinopeptideB(Sigma) wasused for mass
scalecorrectionwhenprocessing thedatainPLGS 2.3software. Finally, theMS/MS datawas
submitted to Mascot (www.matrixscience.com) searchesintheNCBInr (20121111)database. 
Searchparameterswere: upto onemissed cleavageallowed, modificationsapplied were
carbamidomethyl (Cys) and oxidation(Met), monoisotopicmassmode, peptidetolerance
plus/minus1.2 Da, MS/MS toleranceplus/minus0.6 Da,and peptidechargestates2+and 3+. 
 
ELISA 
Microtiter plates (96 wells, Nunc, Roskilde, Denmark) were coated overnight with 1 µg of
dog dander or dog saliva proteinsper well, followed byblocking (PBS containing 1% BSA 
and 0.5% Tween20, pH 7.4) for 2 hat room temperature. Serawerediluted indilutionbuffer 
to anIgE antibodyconcentrationin the rangeof0.5-5 kUA/lsuitable for the indirect ELISA 
measurement. After incubationfor 1 h, rabbit anti-humanIgE (1:2000;PhadiaAB) and then 
horseradish peroxidase-conjugated donkey anti-rabbit antibodies (1:1000; Jackson 
ImmunoResearch Laboratories, West Grove, PA, USA) were added. Finally, o-
Phenylenediamine dihydrochloride substrate (Sigma-Aldrich, St. Louis, MO, USA) was 
added and incubated for 1 h. Theabsorbance, optical density (OD), wasmeasured at 450nm.  
 
Basophilactivationtest
Allergen-specificbasophildegranulationwasanalysed bymonitoring thebasophilactivation
markersCD203cand CD63 (19). Briefly, 10-fold serial dilutionsofdog salivaor dogdander (10 μg/mLto 10-7μg/ml), irrelevant allergen(rLep d 7),medium (negativecontrol) and 2 µl of
0.5mg/mlrabbit anti-humanIgE (kind gift from PhadiaAB) and 30 µLofB-CCRSTCON
(Skaftemedlab, Onsala, Sweden) (positivecontrols) wereadded to venousblood samples
from threepatientswithadiagnosisofdog allergy. Thesampleswerefurther incubated with
anti-CD63 and anti-CD203cmonoclonal antibodies(Immunotech, Marseille, France) and 
analyzed byflow cytometry using aFACS Calibur flow cytometer (BD Biosciences, San
Jose, CA, USA) and datawasanalyzed using FlowJo (Treestar,Ashland, OR, USA). 
Basophilswereidentified bygating for CD203cpositivecellsand themagnitudeofallergen-
activationwascalculated and expressed asthe percentageofupregulated CD63 and 203c
among thegated basophilscompared withnegativecontrol sample. Two controlswere
included, serum from onenon-allergicindividual and from onecat allergicpatient without 
IgE to dog (datanot shown). 
 
 
 
